# Supplementary material for: The Unreasonable Effectiveness of Convolutional Neural Networks in Population Genetic Inference
Source: Mol Biol Evol. 2018 Dec 4;36(2):220–38. doi: 10.1093/molbev/msy224 (PMC6367976; doi:10.1093/molbev/msy224)
Supplement: Supplementary Data [file msy224_supp.zip]

Archive with 2 entries (2 files):
- TableS1.xlsx
- TableS2.xlsx
