# Supplementary material for: The Unreasonable Effectiveness of Convolutional Neural Networks in Population Genetic Inference
Source: Mol Biol Evol. 2018 Dec 4;36(2):220–38. doi: 10.1093/molbev/msy224 (PMC6367976; doi:10.1093/molbev/msy224)
Supplement: Supplementary Data [file msy224_supp.zip › TableS2.xlsx]

## Sheet: Sheet1
Table S2: Demographic parameter ranges used to simulate 3-epoch population size histories.
Parameter	Distribution	Units
N0 (Present day population size)	~U(100, 40000)	# of diploid individuals
T1 (Time of more recent change)	~U(1, 3500)	# of generations
N1 (Middle-epoch population size)	~U(100, 5000)	# of diploid individuals
T2 (Time of more ancient change)	~U(1, 3500) + T1	# of generations
N2 (Ancestral population size)	~U(100, 20000)	# of diploid individuals
